# Supplementary material for: Identification and Fine Mapping of the Recessive Gene BK-5, Which Affects Cell Wall Biosynthesis and Plant Brittleness in Maize
Source: Int J Mol Sci. 2022 Jan 12;23(2):814. doi: 10.3390/ijms23020814 (PMC8775815; doi:10.3390/ijms23020814)
Supplement: Supplementary file 1 [file ijms-23-00814-s001.zip]

Archive with 2 entries (2 files):
- ijms-1525941-supplementary.pdf
- Data set 1 new 1.12.xls
