# Supplementary material for: Identification and Fine Mapping of the Recessive Gene BK-5, Which Affects Cell Wall Biosynthesis and Plant Brittleness in Maize
Source: Int J Mol Sci. 2022 Jan 12;23(2):814. doi: 10.3390/ijms23020814 (PMC8775815; doi:10.3390/ijms23020814)
Supplement: Supplementary file 1 [file ijms-23-00814-s001.zip › Data set 1 new 1.12.xls]

#ID	RP125-1_Count	RP125-2_Count	RP125-3_Count	bk-5-1_Count	bk-5-2_Count	bk-5-3_Count	RP125-1_FPKM	RP125-2_FPKM	RP125-3_FPKM	bk-5-1_FPKM	bk-5-2_FPKM	bk-5-3_FPKM	RP125-1_FPKM log2	RP125-2_FPKM log2	RP125-3_FPKM log2	bk-5-1_FPKM log2	bk-5-2_FPKM log2	bk-5-3_FPKM log2	FDR	log2FC	regulated
Zm00001d000112	3631	3272	7622	2018	1621	2273	143.55	118.19	281.77	73.96	64.97	75.6	7.16540952	6.884964165	8.138374206	6.20867332	6.0217018	6.240314329	0.003275464	-1.26253011	down
Zm00001d000224	962	1118	1963	256	451	533	26.38	28.01	50.33	6.51	12.54	12.3	4.721372659	4.807870078	5.653346693	2.702657543	3.648465443	3.62058641	0.000120776	-1.647852113	down
Zm00001d000408	132	147	80	334	229	285	4.36	4.44	2.47	10.24	7.68	7.93	2.124328135	2.150559677	1.304511042	3.35614381	2.941106311	2.987320866	0.00057477	1.274307345	up
Zm00001d001820	151	244	155	483	416	420	9.93	14.67	9.54	29.46	27.75	23.25	3.311793718	3.874796966	3.253989266	4.880685525	4.794415866	4.539158811	4.65E-06	1.321431675	up
Zm00001d001824	123	199	110	52	53	69	14.09	20.83	11.79	5.52	6.16	6.65	3.816599707	4.380590934	3.559491813	2.464668267	2.622930351	2.733354341	0.002843977	-1.259745612	down
Zm00001d001862	846	777	2146	220	294	409	97.81	82.07	231.99	23.58	34.46	39.78	6.611910067	6.358783048	7.857918809	4.559491813	5.106850796	5.313971371	3.55E-05	-1.986888495	down
Zm00001d001883	969	1133	2106	609	512	630	27.81	29.7	56.51	16.2	14.89	15.21	4.79753184	4.892391026	5.820434284	4.017921908	3.896271849	3.926948248	0.001578448	-1.218516209	down
Zm00001d002088	108	109	41	13	6	16	19.04	17.55	6.76	2.12	1.07	2.37	4.250961574	4.133399125	2.757023247	1.084064265	0.097610797	1.244887059	4.04E-06	-2.871680405	down
Zm00001d002503	389	570	604	241	212	243	4.53	6.06	6.57	2.6	2.5	2.38	2.17951105	2.599317794	2.715893371	1.378511623	1.321928095	1.250961574	2.55E-05	-1.113542045	down
Zm00001d002549	89	107	41	157	286	226	8.93	9.81	3.85	14.6	29.08	19.07	3.158660175	3.294253136	1.944858446	3.867896464	4.861955364	4.253232939	0.004037621	1.567343641	up
Zm00001d002678	86	72	63	191	480	378	0.86	0.66	0.59	1.78	4.88	3.19	-0.217591435	-0.59946207	-0.76121314	0.831877241	2.286881148	1.673556424	3.05E-07	2.312467134	up
Zm00001d002707	60	95	65	233	302	298	4.45	6.44	4.51	16.03	22.72	18.6	2.153805336	2.687060688	2.173127433	4.00270252	4.50589093	4.217230716	2.91E-10	1.986050911	up
Zm00001d002755	55	61	128	16	14	32	1.92	1.94	4.18	0.52	0.5	0.94	0.941106311	0.956056652	2.063502942	-0.943416472	-1	-0.089267338	0.00188031	-1.949814293	down
Zm00001d002966	26	31	113	4	7	13	0.56	0.61	2.26	0.08	0.15	0.23	-0.836501268	-0.713118852	1.176322773	-3.64385619	-2.736965594	-2.120294234	0.002253554	-2.782219921	down
Zm00001d003088	3	1	9	69	72	58	0.19	0.06	0.55	4.15	4.73	3.16	-2.395928676	-4.058893689	-0.862496476	2.053111336	2.241840184	1.659924558	5.28E-09	3.992237064	up
Zm00001d003185	55	59	330	20	16	12	0.78	0.77	4.4	0.26	0.23	0.14	-0.358453971	-0.377069649	2.137503524	-1.943416472	-2.120294234	-2.836501268	7.77E-05	-3.144201137	down
Zm00001d003304	14	12	6	78	80	138	0.56	0.44	0.22	2.88	3.23	4.62	-0.836501268	-1.184424571	-2.184424571	1.526068812	1.691534165	2.207892852	2.08E-10	3.23180426	up
Zm00001d003355	55	67	70	19	19	18	12.12	13.49	14.43	3.88	4.25	3.34	3.599317794	3.753818443	3.850999395	1.956056652	2.087462841	1.739848103	0.00031908	-1.726484776	down
Zm00001d003367	65	112	100	4	13	24	0.56	0.89	0.81	0.03	0.11	0.18	-0.836501268	-0.168122759	-0.304006187	-5.058893689	-3.184424571	-2.473931188	5.57E-06	-2.707426912	down
Zm00001d003399	108	170	241	75	63	73	3.96	5.69	8.26	2.55	2.34	2.25	1.98550043	2.508428653	3.046141782	1.350497247	1.22650853	1.169925001	0.00517156	-1.243262971	down
Zm00001d004689	0	2	0	89	73	66	0	0.12	0	5.64	5.05	3.79	0	-3.058893689	0	2.495695163	2.336283388	1.922197848	8.69E-08	6.890260764	up
Zm00001d005158	36	51	29	11	6	10	1.69	2.19	1.27	0.48	0.29	0.39	0.757023247	1.13093087	0.344828497	-1.058893689	-1.785875195	-1.358453971	0.003065983	-2.064514583	down
Zm00001d005285	0	0	0	5	11	12	0	0	0	0.33	0.79	0.71	0	0	0	-1.59946207	-0.340075442	-0.49410907	0.008114035	5.719529767	up
Zm00001d005423	69	86	77	17	28	29	10.5	11.96	10.96	2.4	4.32	3.71	3.392317423	3.580145484	3.454175893	1.263034406	2.111031312	1.891419187	0.000824853	-1.593891617	down
Zm00001d005456	125	137	140	49	50	73	6.14	6.15	6.43	2.23	2.49	3.02	2.618238656	2.62058641	2.684818738	1.15704371	1.316145742	1.59454855	0.001041695	-1.187869861	down
Zm00001d005609	902	750	1276	251	232	277	88.85	67.5	117.52	22.92	23.17	22.95	6.473299871	6.076815597	6.876762491	4.518535139	4.534186139	4.520422249	2.97E-11	-1.909398741	down
Zm00001d005698	421	346	1061	119	131	132	80.34	60.33	189.34	21.05	25.34	21.19	6.328046556	5.914803677	7.564835417	4.395748328	4.663344619	4.405311683	3.25E-06	-2.206578487	down
Zm00001d005790	443	501	419	177	181	204	46.55	48.1	41.17	17.24	19.28	18.03	5.540709263	5.587964989	5.363521544	4.107687869	4.269033146	4.172327492	2.14E-07	-1.232642831	down
Zm00001d005878	265	255	592	63	90	68	99.32	87.32	207.47	21.89	34.2	21.44	6.634012356	6.448240225	7.696758929	4.452200049	5.09592442	4.422233001	4.65E-07	-2.262902179	down
Zm00001d005879	286	185	750	111	108	75	107.19	63.35	262.84	38.57	41.04	23.65	6.74402651	5.985272714	8.038041037	5.269407241	5.358958826	4.563768278	0.000932538	-1.994660509	down
Zm00001d005892	1526	1346	4038	306	414	638	199.78	161	494.32	37.14	54.95	70.27	7.642268352	7.330916878	8.949301468	5.21490191	5.780047576	6.134836993	2.26E-06	-2.309499324	down
Zm00001d006017	144	148	46	12	5	14	11.34	10.65	3.39	0.88	0.4	0.93	3.503348735	3.412781525	1.761285273	-0.184424571	-1.321928095	-0.104697379	5.01E-08	-3.437560767	down
Zm00001d006065	235	370	201	594	474	599	9.49	13.65	7.59	22.24	19.4	20.35	3.246408087	3.770829046	2.924099886	4.475084883	4.277984747	4.346956889	0.0006172	1.097795978	up
Zm00001d006169	637	413	900	52	96	179	83.08	49.22	109.76	6.29	12.69	19.64	6.376429311	5.621172753	6.778208576	2.653060017	3.665620164	4.295723025	1.59E-07	-2.559859036	down
Zm00001d006463	254	265	443	153	118	160	24.95	23.78	40.69	13.93	11.75	13.22	4.64096791	4.57167681	5.346602375	3.800123353	3.554588852	3.724650272	0.003065983	-1.120871122	down
Zm00001d006500	24	28	8	66	64	79	0.68	0.72	0.21	1.72	1.83	1.87	-0.556393349	-0.473931188	-2.251538767	0.782408565	0.871843649	0.90303827	0.002172131	1.840619222	up
Zm00001d006526	224	213	418	101	89	71	17.6	15.29	30.72	7.36	7.09	4.69	4.137503524	3.934516502	4.941106311	2.879705766	2.825785627	2.229587923	8.31E-05	-1.656866011	down
Zm00001d006540	8837	9228	9085	18255	17847	22955	869.61	829.69	835.97	1665.35	1780.45	1900.29	9.76422472	9.696428588	9.70730736	10.7016097	10.79802621	10.89200389	8.26E-10	1.159129696	up
Zm00001d006587	9482	9195	5229	21487	15657	20287	695.69	616.39	358.74	1461.49	1164.58	1252.15	9.442300773	9.267699646	8.486794807	10.51322424	10.18559403	10.29019168	0.000103043	1.290762781	up
Zm00001d006701	2467	2051	6256	1028	796	1380	153.73	116.78	364.53	59.39	50.29	72.34	7.26425492	6.867649406	8.50989374	5.892148128	5.652199648	6.176721693	0.000428793	-1.723903511	down
Zm00001d006795	640	833	277	211	186	265	39.34	46.78	15.92	12.02	11.59	13.7	5.297925053	5.547819957	3.992768431	3.587364991	3.534808661	3.776103988	0.006046262	-1.365461731	down
Zm00001d006947	490	282	2150	101	79	119	24.91	13.1	102.21	4.76	4.07	5.09	4.638653116	3.711494907	6.675392543	2.250961574	2.025028794	2.347665656	0.008176595	-3.255106114	down
Zm00001d007027	1552	887	953	440	503	557	279.25	145.82	160.34	73.39	91.75	84.31	8.12541347	7.188044796	7.324990569	6.197511592	6.519636253	6.397631854	0.004801772	-1.155860145	down
Zm00001d007073	4127	5289	6081	2119	2002	2588	122.42	143.34	168.66	58.27	60.2	64.58	6.935695463	7.163297449	7.397974049	5.864681406	5.911691582	6.013015536	1.56E-07	-1.161576818	down
Zm00001d007083	319	390	435	106	178	165	45.74	51.1	58.33	14.09	25.88	19.9	5.515384461	5.675251386	5.866166169	3.816599707	4.693765712	4.314696526	0.000359575	-1.284165757	down
Zm00001d007175	3932	4097	3524	2245	1262	1814	161.16	153.42	135.06	85.3	52.44	62.55	7.3323499	7.261342756	7.077456652	6.414473836	5.71259578	5.966937979	5.32E-05	-1.093269228	down
Zm00001d007257	199	269	92	70	41	73	19.83	24.49	8.57	6.47	4.14	6.12	4.309612772	4.614120869	3.099295204	2.693765712	2.049630768	2.613531653	0.003409074	-1.577621159	down
Zm00001d007341	168	138	144	71	63	78	17.18	12.9	13.77	6.73	6.53	6.71	4.102658131	3.689299161	3.783456654	2.750606505	2.707082992	2.746312766	0.004753661	-1.055422317	down
Zm00001d007403	40	51	36	186	110	188	1.11	1.3	0.94	4.8	3.1	4.4	0.150559677	0.378511623	-0.089267338	2.263034406	1.632268215	2.137503524	1.97E-08	1.958580552	up
Zm00001d007830	9	6	24	190	103	103	0.82	0.5	2.04	15.98	9.48	7.86	-0.286304185	-1	1.028569152	3.998195503	3.244887059	2.974529312	1.71E-09	3.382036045	up
Zm00001d007876	14	6	11	0	0	0	0.84	0.33	0.62	0	0	0	-0.251538767	-1.59946207	-0.689659879	0	0	0	0.00579193	-5.793352489	down
Zm00001d007901	587	500	1196	143	223	181	43.62	33.95	83.11	9.85	16.8	11.32	5.446917865	5.085339669	6.376950171	3.300123725	4.070389328	3.500802053	5.58E-06	-1.995993134	down
Zm00001d007915	1922	1861	5286	1190	926	1295	82.05	72.58	211	47.09	40.07	46.51	6.358431429	6.181500152	7.721099189	5.557348818	5.324450605	5.539469035	0.008692495	-1.372589127	down
Zm00001d007949	197	174	246	56	20	45	2.22	1.79	2.59	0.58	0.23	0.43	1.150559677	0.839959587	1.372952098	-0.785875195	-2.120294234	-1.217591435	5.12E-09	-2.337425285	down
Zm00001d008296	185	226	144	41	36	73	12.54	14	9.13	2.58	2.47	4.16	3.648465443	3.807354922	3.19061486	1.367371066	1.304511042	2.056583528	1.32E-06	-1.861267167	down
Zm00001d008440	120	129	126	433	256	329	8.8	8.65	8.64	29.45	19.04	20.31	3.137503524	3.112700133	3.111031312	4.880195729	4.250961574	4.344118335	2.69E-07	1.47374593	up
Zm00001d008573	3962	4452	8760	1893	2250	2950	664.5	682.22	1373.82	294.33	382.57	416.22	9.376125389	9.414093239	10.42397728	8.201290788	8.579579936	8.70120248	0.004251751	-1.228159573	down
Zm00001d008620	167	216	179	497	454	477	12.15	14.36	12.18	33.52	33.48	29.19	3.602884409	3.843983844	3.606442228	5.066950244	5.065227623	4.867402306	7.45E-10	1.397096792	up
Zm00001d008795	28	42	44	84	115	124	1.26	1.73	1.85	3.51	5.25	4.7	0.333423734	0.790772038	0.887525271	1.811471031	2.392317423	2.232660757	0.000215799	1.562435605	up
Zm00001d008934	155	196	104	58	42	39	10.72	12.39	6.73	3.72	2.95	2.27	3.422233001	3.631104282	2.750606505	1.895302621	1.560714954	1.182692298	8.67E-05	-1.662457346	down
Zm00001d008939	606	775	717	162	118	156	6.95	8.12	7.69	1.72	1.37	1.5	2.797012978	3.021479727	2.942983598	0.782408565	0.454175893	0.584962501	4.75E-27	-2.224962271	down
Zm00001d008957	665	845	614	1322	1468	1637	14.33	16.64	12.37	26.41	32.07	29.67	3.840966704	4.056583528	3.628773595	4.723012396	5.003152449	4.890933022	4.98E-06	1.111596034	up
Zm00001d009568	3351	3141	4144	1163	1304	1513	856.88	733.84	990.86	275.7	338.04	325.47	9.742949369	9.519321735	9.952537421	8.106955457	8.401050159	8.34638076	1.64E-08	-1.37568654	down
Zm00001d009938	1001	987	1175	307	437	565	18.14	16.34	19.91	5.16	8.03	8.61	4.181102551	4.030336078	4.315421316	2.367371066	3.005399988	3.106013238	0.000138667	-1.231401079	down
Zm00001d010039	169	256	168	52	57	102	6.92	9.58	6.43	1.97	2.37	3.51	2.790772038	3.260025656	2.684818738	0.97819563	1.244887059	1.811471031	0.000278957	-1.451540436	down
Zm00001d010385	56	62	63	11	24	24	3.78	3.82	3.98	0.69	1.64	1.36	1.918386234	1.933572638	1.992768431	-0.535331733	0.713695815	0.443606651	0.008652227	-1.562206951	down
Zm00001d010520	358	356	426	85	112	145	17.4	15.81	19.36	3.83	5.52	5.93	4.121015401	3.982765463	4.275007047	1.937344392	2.464668267	2.568032105	1.68E-08	-1.696414942	down
Zm00001d010529	2083	1552	1738	957	639	874	71.09	48.39	55.46	30.28	22.11	25.09	6.15157473	5.596637034	5.793375711	4.9202933	4.46662712	4.649040566	0.000143224	-1.103653465	down
Zm00001d010652	525	456	426	52	70	148	61.94	49.15	46.99	5.69	8.37	14.69	5.952799478	5.619119511	5.554281863	2.508428653	3.065227623	3.876762491	2.81E-09	-2.369876914	down
Zm00001d010791	214	201	256	47	62	98	3.2	2.75	3.58	0.65	0.94	1.23	1.678071905	1.459431619	1.839959587	-0.621488377	-0.089267338	0.298658316	8.00E-06	-1.665572256	down
Zm00001d010811	598	571	833	308	226	279	2.73	2.38	3.56	1.3	1.05	1.07	1.448900951	1.250961574	1.831877241	0.378511623	0.070389328	0.097610797	6.81E-06	-1.264436438	down
Zm00001d010812	505	457	611	127	108	147	29.55	24.44	33.44	6.89	6.41	7.24	4.885086225	4.61117238	5.063502942	2.784503983	2.680324357	2.855989697	1.87E-15	-2.010014746	down
Zm00001d010870	72	67	67	31	13	21	3.15	2.68	2.74	1.26	0.58	0.77	1.655351829	1.422233001	1.454175893	0.333423734	-0.785875195	-0.377069649	0.001831387	-1.641006434	down
Zm00001d011023	209	237	189	81	111	101	36.65	37.97	30.99	13.17	19.73	14.9	5.195741293	5.246788094	4.95373085	3.71918344	4.302319051	3.897240426	0.003780965	-1.059183309	down
Zm00001d011073	1087	1106	1051	2218	2110	2691	117.43	109.17	106.17	222.13	231.09	244.56	6.875657213	6.770432647	6.730232357	7.795260441	7.852311021	7.934044647	5.12E-09	1.150332531	up
Zm00001d011123	56	74	86	186	201	301	4.1	4.95	5.89	12.63	14.93	18.55	2.03562391	2.307428525	2.558267634	3.658782734	3.90014226	4.213347282	2.14E-07	1.712865607	up
Zm00001d011143	95	96	251	59	26	53	2.43	2.24	5.99	1.4	0.67	1.14	1.280956314	1.163498732	2.582556003	0.485426827	-0.577766999	0.189033824	0.008456703	-1.656522561	down
Zm00001d011285	5519	5917	3258	22249	15130	18877	719.81	705.1	397.33	2690.14	2000.52	2071.17	9.491472335	9.46168407	8.634193917	11.39346554	10.96615934	11.01623026	3.85E-11	1.967953508	up
Zm00001d011446	25	34	28	81	73	77	0.38	0.47	0.4	1.14	1.13	0.99	-1.395928676	-1.089267338	-1.321928095	0.189033824	0.176322773	-0.01449957	0.000651307	1.459852664	up
Zm00001d011451	1590	1618	3270	771	823	1203	208.16	193.54	400.3	93.57	109.23	132.49	7.701549057	7.596487957	8.644937806	6.547974148	6.771225336	7.049739663	0.006953126	-1.173225668	down
Zm00001d011486	19	30	23	103	53	154	0.29	0.42	0.33	1.46	0.82	1.98	-1.785875195	-1.251538767	-1.59946207	0.545968369	-0.286304185	0.98550043	2.75E-05	2.121640536	up
Zm00001d011614	35	69	50	17	17	14	2	3.6	2.67	0.9	0.98	0.67	1	1.847996907	1.416839742	-0.152003093	-0.029146346	-0.577766999	0.009202303	-1.613037162	down
Zm00001d011639	86	83	48	19	14	15	7.32	6.46	3.82	1.5	1.21	1.07	2.871843649	2.691534165	1.933572638	0.584962501	0.275007047	0.097610797	5.46E-05	-2.142528249	down
Zm00001d011751	255	252	348	88	92	119	62	55.98	79.12	19.83	22.68	24.34	5.95419631	5.806839582	6.305970521	4.309612772	4.503348735	4.605257263	1.30E-06	-1.476488933	down
Zm00001d011847	326	207	150	34	14	33	6.79	3.94	2.92	0.66	0.3	0.58	2.763411574	1.97819563	1.545968369	-0.59946207	-1.736965594	-0.785875195	4.57E-11	-3.084357444	down
Zm00001d011919	15881	15606	15475	7476	5617	7775	1546.65	1388.66	1409.26	674.98	554.58	637	10.59493104	10.4394777	10.46072209	9.398700945	9.115251779	9.315149562	3.35E-09	-1.141242398	down
Zm00001d012285	88	69	479	16	16	25	7.84	5.61	39.88	1.32	1.44	1.87	2.970853654	2.488000771	5.317593505	0.40053793	0.526068812	0.90303827	5.83E-06	-3.438824542	down
Zm00001d012304	140	154	632	68	51	88	5.51	5.54	23.27	2.48	2.04	2.91	2.462052319	2.469885976	4.540399306	1.310340121	1.028569152	1.541019153	0.001656256	-2.125002729	down
Zm00001d012321	1815	1409	5451	644	667	1153	132.14	93.72	371.08	43.47	49.23	70.62	7.04592344	6.550285049	8.535586436	5.441948191	5.621465834	6.142004916	0.002480605	-1.786702326	down
Zm00001d012505	76	108	132	15	19	12	7.19	9.33	11.67	1.31	1.82	0.95	2.845991771	3.221877081	3.544732656	0.389566812	0.86393845	-0.074000581	2.98E-09	-2.712500404	down
Zm00001d012517	0	0	0	20	10	13	0	0	0	0.32	0.18	0.19	0	0	0	-1.64385619	-2.473931188	-2.395928676	0.000587744	6.314803132	up
Zm00001d012591	455	633	676	191	138	186	17.18	21.84	23.87	6.69	5.28	5.91	4.102658131	4.448900951	4.577126661	2.742006211	2.40053793	2.56315813	6.49E-13	-1.732025199	down
Zm00001d012899	465	530	914	138	164	211	46.46	48.39	85.4	12.78	16.61	17.74	5.537917249	5.596637034	6.416164165	3.675815931	4.053980168	4.148934105	1.71E-07	-1.848192467	down
Zm00001d012967	888	822	1333	383	468	618	241.34	204.11	338.75	96.5	128.94	141.29	7.914923239	7.673203056	8.404077136	6.592457037	7.010556078	7.14251555	0.008114625	-1.011402129	down
Zm00001d012968	654	625	1362	201	190	347	128.35	112.07	249.94	36.57	37.8	57.29	7.003939486	6.808256325	7.965437996	5.192588722	5.240314329	5.840211433	1.40E-05	-1.812870875	down
Zm00001d013022	156	181	146	274	310	445	6.28	6.66	5.5	10.23	12.65	15.07	2.650764559	2.735522177	2.459431619	3.35473424	3.66106548	3.913607512	0.000355989	1.129390334	up
Zm00001d013210	119	116	67	4	8	19	11.52	10.26	6.07	0.36	0.79	1.55	3.526068812	3.358958826	2.601696516	-1.473931188	-0.340075442	0.632268215	2.55E-08	-3.266789138	down
Zm00001d013384	131	118	116	9	18	26	12.77	10.51	10.57	0.81	1.78	2.13	3.67468662	3.393690764	3.401903472	-0.304006187	0.831877241	1.09085343	8.70E-10	-2.750458349	down
Zm00001d013725	118	81	80	154	204	278	6.58	4.13	4.17	7.96	11.54	13.05	2.718087584	2.046141782	2.060047384	2.992768431	3.528571319	3.705977902	0.007837362	1.212540934	up
Zm00001d013809	131	160	156	68	42	65	2.2	2.46	2.45	1.06	0.72	0.92	1.137503524	1.298658316	1.292781749	0.084064265	-0.473931188	-0.120294234	8.45E-05	-1.317925773	down
Zm00001d013977	117	106	149	49	49	57	10.93	9.05	13.02	4.24	4.64	4.48	3.450221496	3.177917792	3.702657543	2.084064265	2.214124805	2.163498732	0.002075836	-1.223463998	down
Zm00001d014083	585	583	416	240	133	168	23.77	21.64	15.81	9.04	5.48	5.74	4.571069998	4.435628594	3.982765463	3.176322773	2.454175893	2.521050737	3.34E-06	-1.522826274	down
Zm00001d014114	0	0	0	201	56	59	0	0	0	3.57	1.09	0.95	0	0	0	1.835924074	0.124328135	-0.074000581	8.74E-10	9.186222872	up
Zm00001d014463	665	660	2268	138	199	234	59.26	53.74	188.99	11.4	17.98	17.54	5.888986721	5.747924416	7.562166089	3.510961919	4.168321116	4.132576843	7.45E-07	-2.597762218	down
Zm00001d014494	61	37	57	4	7	3	21.25	11.78	18.57	1.29	2.47	0.88	4.409390936	3.558267634	4.21490191	0.367371066	1.304511042	-0.184424571	1.25E-06	-3.424487051	down
Zm00001d014625	540	425	1013	152	93	170	36.83	26.49	64.61	9.61	6.43	9.76	5.202809492	4.727375939	6.01368557	3.264536431	2.684818738	3.286881148	2.52E-08	-2.23443574	down
Zm00001d014670	6	5	7	31	20	45	0.72	0.55	0.78	3.43	2.42	4.52	-0.473931188	-0.862496476	-0.358453971	1.778208576	1.275007047	2.176322773	0.00194516	2.430329803	up
Zm00001d014682	95	134	76	292	538	402	25.03	32.26	18.73	71.33	143.72	89.11	4.645586386	5.011674533	4.227278994	6.156437068	7.16711703	6.477515436	9.30E-08	2.095035522	up
Zm00001d016100	1099	1084	1112	2929	2201	2534	13.75	12.4	13.01	33.98	27.93	26.68	3.781359714	3.632268215	3.701549057	5.086613947	4.803743669	4.737686761	8.09E-10	1.254420044	up
Zm00001d016306	204	252	142	76	69	88	15.85	17.89	10.32	5.47	5.44	5.75	3.986410935	4.161081482	3.367371066	2.451540833	2.443606651	2.523561956	0.000367644	-1.318354909	down
Zm00001d016448	6	11	7	36	28	35	0.13	0.22	0.15	0.74	0.63	0.65	-2.943416472	-2.184424571	-2.736965594	-0.434402824	-0.666576266	-0.621488377	0.003182605	2.092766765	up
Zm00001d016457	156	117	354	61	55	66	12.83	8.79	27.23	4.65	4.59	4.57	3.681449265	3.135863165	4.767125077	2.217230716	2.198494154	2.192194165	0.001200137	-1.745211227	down
Zm00001d016588	68	102	35	151	241	244	2.1	2.88	1.01	4.33	7.56	6.35	1.070389328	1.526068812	0.014355293	2.114367025	2.918386234	2.666756592	0.000807818	1.698911179	up
Zm00001d016910	75	72	90	171	151	216	8.34	7.31	9.35	17.62	17.02	20.2	3.060047384	2.869871406	3.224966365	4.139142019	4.089159132	4.336283388	0.000155065	1.215613923	up
Zm00001d017077	1121	1296	683	2530	2384	2985	58.42	61.71	33.28	122.24	125.96	130.87	5.868390453	5.947432389	5.056583528	6.933572638	6.976821852	7.031990609	8.41E-06	1.388671487	up
Zm00001d017279	142	169	165	340	391	403	6.86	7.46	7.45	15.23	19.15	16.38	2.778208576	2.89917563	2.897240426	3.928844037	4.259272487	4.033863452	3.61E-07	1.306405265	up
Zm00001d017294	7	13	66	0	0	1	0.19	0.32	1.66	0	0	0.02	-2.395928676	-1.64385619	0.731183242	0	0	-5.64385619	0.001270239	-6.257938981	down
Zm00001d017419	195	231	217	98	73	122	13.78	14.92	14.34	6.42	5.23	7.25	3.784503983	3.89917563	3.841973119	2.682573297	2.386810946	2.857980995	0.000294418	-1.101853523	down
Zm00001d017422	227	218	378	40	42	60	23.4	20.53	36.44	3.82	4.39	5.2	4.548436625	4.359661722	5.187451054	1.933572638	2.13422094	2.378511623	3.74E-12	-2.498104419	down
Zm00001d017457	2809	3340	2777	1429	1070	1486	177.28	192.59	163.88	83.61	68.46	78.89	7.469885976	7.589388985	7.356495988	6.385603598	6.097189387	6.301770532	5.16E-09	-1.127701611	down
Zm00001d017547	1577	1632	2572	409	373	518	106.11	100.33	161.82	25.51	25.44	29.32	6.729416815	6.648609245	7.338246117	4.672990994	4.669026766	4.873813198	4.30E-15	-2.115354112	down
Zm00001d017551	85	86	56	33	26	25	6.7	6.19	4.13	2.41	2.08	1.66	2.744161096	2.629939409	2.046141782	1.269033146	1.056583528	0.731183242	0.007561437	-1.393833106	down
Zm00001d017622	490	594	433	1499	2255	1840	93	103.01	76.85	263.75	433.89	293.78	6.539158811	6.686640588	6.263973355	8.043027284	8.761185526	8.198592373	2.35E-11	1.951801382	up
Zm00001d017852	188	137	422	26	50	59	96.62	64.33	202.8	12.39	26.05	25.51	6.594249948	6.007419784	7.663913842	3.631104282	4.703211467	4.672990994	1.31E-05	-2.420574053	down
Zm00001d017984	2985	2928	3701	1603	961	1906	190.59	170.81	220.96	94.88	62.2	102.38	7.574328615	7.416248629	7.787641414	6.568032105	5.958842675	6.677790101	0.000325769	-1.089856392	down
Zm00001d018107	225	184	795	74	102	142	24.69	18.45	81.58	7.53	11.35	13.11	4.625854931	4.205548911	6.350143602	2.912649865	3.504620392	3.71259578	0.006294852	-1.876113049	down
Zm00001d018122	168	104	275	39	28	49	13.83	7.82	21.17	2.98	2.34	3.39	3.789729251	2.967168608	4.403949364	1.575312331	1.22650853	1.761285273	4.26E-06	-2.220374577	down
Zm00001d018298	676	373	453	102	111	150	71.11	35.85	44.56	9.95	11.84	13.27	6.151980551	5.163901214	5.477677328	3.314696526	3.565597176	3.730096466	2.80E-08	-2.036259667	down
Zm00001d018350	407	400	685	211	142	245	31.99	28.72	50.34	15.37	11.31	16.2	4.999549087	4.843983844	5.653633311	3.94204526	3.499527024	4.017921908	0.000375566	-1.29364103	down
Zm00001d018667	115	66	140	2	1	8	1.07	0.56	1.22	0.02	0.01	0.06	0.097610797	-0.836501268	0.286881148	-5.64385619	-6.64385619	-4.058893689	3.74E-12	-4.865727425	down
Zm00001d018729	198	153	468	31	45	75	31.82	22.47	70.33	4.62	7.33	10.14	4.991861931	4.489928219	6.136068312	2.207892852	2.873813198	3.341985747	1.16E-05	-2.407812496	down
Zm00001d018738	2334	2609	1816	907	809	1284	491.5	501.98	357.59	177.07	172.71	227.46	8.941047606	8.971486075	8.482162582	7.468175995	7.432207808	7.829469052	3.77E-05	-1.143201751	down
Zm00001d018801	39	56	37	195	296	293	14.31	18.77	12.69	66.32	110.08	90.42	3.838951767	4.230356745	3.665620164	6.051372102	6.782408565	6.498570013	3.51E-14	2.634502493	up
Zm00001d018803	665	904	1627	345	258	370	26.71	33.17	61.1	12.85	10.5	12.5	4.739308071	5.051807107	5.933100475	3.683696454	3.392317423	3.64385619	8.41E-06	-1.672325541	down
Zm00001d018819	381	272	566	128	67	75	20.74	13.53	28.81	6.46	3.7	3.43	4.374343989	3.758089934	4.848497755	2.691534165	1.887525271	1.778208576	1.83E-07	-2.147659002	down
Zm00001d018973	3689	3390	9027	935	925	1489	293.25	246.22	670.99	68.9	74.54	99.57	8.195987298	7.943804144	9.390147455	6.106432078	6.219942914	6.637639225	1.56E-07	-2.233062552	down
Zm00001d019049	277	291	401	129	77	117	15.3	14.69	20.72	6.61	4.31	5.44	3.935459748	3.876762491	4.372952098	2.724650272	2.107687869	2.443606651	5.43E-07	-1.554525374	down
Zm00001d019228	104	109	77	182	222	254	5.47	5.24	3.79	8.88	11.84	11.24	2.451540833	2.389566812	1.922197848	3.150559677	3.565597176	3.49057013	0.00049838	1.226582492	up
Zm00001d019259	16	35	38	4	4	7	0.96	1.93	2.14	0.22	0.24	0.36	-0.058893689	0.948600847	1.097610797	-2.184424571	-2.058893689	-1.473931188	0.004212232	-2.514720902	down
Zm00001d019358	1031	983	2451	423	540	637	124.46	108.42	276.67	47.34	66.09	64.69	6.959538341	6.760487102	8.112022407	5.564987801	6.046360091	6.015470808	0.003065983	-1.430323428	down
Zm00001d019750	472	521	1101	209	261	342	50.21	50.63	109.51	20.61	28.15	30.6	5.64990282	5.661920579	6.774918807	4.3652726	4.815063017	4.935459748	0.005634705	-1.318699096	down
Zm00001d020057	42	29	49	119	88	106	0.8	0.5	0.87	2.1	1.7	1.7	-0.321928095	-1	-0.200912694	1.070389328	0.765534746	0.765534746	0.001122294	1.413188479	up
Zm00001d020147	17	37	18	166	53	74	1.27	2.52	1.26	11.49	4.01	4.65	0.344828497	1.333423734	0.333423734	3.522306893	2.003602237	2.217230716	0.001163736	2.067000103	up
Zm00001d020268	40	38	47	4	5	6	2.14	1.86	2.36	0.2	0.27	0.27	1.097610797	0.895302621	1.23878686	-2.321928095	-1.888968688	-1.888968688	8.79E-06	-3.019641676	down
Zm00001d020272	4989	5832	15256	2187	1866	3469	208.09	222.26	595.02	84.57	78.9	121.72	7.701063826	7.796104521	9.216794351	6.402074074	6.301953395	6.927422429	0.000357349	-1.761893826	down
Zm00001d020364	61	76	296	9	8	25	3.73	4.25	16.93	0.51	0.5	1.29	1.89917563	2.087462841	4.081510068	-0.971430848	-1	0.367371066	8.12E-06	-3.343635853	down
Zm00001d020470	4374	4558	8264	1519	1592	2443	358.4	341.24	633.18	115.39	132.25	168.4	8.485426827	8.414642958	9.306471876	6.850374391	7.047123912	7.395748328	5.00E-06	-1.59461896	down
Zm00001d020492	239	225	1095	83	80	111	13.63	11.73	58.41	4.39	4.63	5.33	3.768713657	3.552131108	5.86814348	2.13422094	2.211012193	2.414135533	0.000137446	-2.462988801	down
Zm00001d020521	135	226	231	77	52	102	6	9.18	9.6	3.17	2.34	3.82	2.584962501	3.198494154	3.263034406	1.66448284	1.22650853	1.933572638	0.000684047	-1.320217004	down
Zm00001d020536	47	60	37	113	90	108	2.03	2.36	1.49	4.52	3.93	3.92	1.021479727	1.23878686	0.575312331	2.176322773	1.974529312	1.970853654	0.006117529	1.154177565	up
Zm00001d020623	181	116	139	311	281	290	16.41	9.61	11.78	26.14	25.83	22.12	4.036503334	3.264536431	3.558267634	4.708187236	4.690975738	4.46727948	0.006014256	1.045671044	up
Zm00001d020627	0	0	0	15	3	15	0	0	0	0.52	0.11	0.47	0	0	0	-0.943416472	-3.184424571	-1.089267338	0.006155644	5.894601237	up
Zm00001d020628	305	367	188	110	57	71	13.82	15.19	7.96	4.62	2.62	2.71	3.788685711	3.925049965	2.992768431	2.207892852	1.389566812	1.438292852	6.64E-06	-1.81991003	down
Zm00001d020631	330	262	598	43	29	95	14.01	10.16	23.74	1.69	1.25	3.39	3.808385051	3.344828497	4.56924803	0.757023247	0.321928095	1.761285273	4.25E-09	-2.833320842	down
Zm00001d020636	879	1099	998	342	415	570	17.87	20.42	18.97	6.45	8.55	9.75	4.159467729	4.351910961	4.245647774	2.689299161	3.09592442	3.285402219	5.68E-05	-1.120873969	down
Zm00001d020714	33	22	210	11	7	16	0.93	0.56	5.51	0.29	0.2	0.38	-0.104697379	-0.836501268	2.462052319	-1.785875195	-2.321928095	-1.395928676	0.003827689	-2.936274449	down
Zm00001d020808	614	745	747	312	319	339	14.14	15.67	16.08	6.66	7.45	6.57	3.821710215	3.969933275	4.007195501	2.735522177	2.897240426	2.715893371	1.30E-06	-1.066792576	down
Zm00001d020837	265	315	98	64	39	92	34.43	37.4	11.91	7.71	5.14	10.06	5.105594276	5.224966365	3.574101508	2.94673086	2.361768359	3.3305584	0.00197207	-1.785874339	down
Zm00001d020967	38	23	174	5	1	3	5.59	3.09	23.93	0.68	0.15	0.37	2.482848283	1.627606838	4.580748492	-0.556393349	-2.736965594	-1.434402824	3.75E-06	-4.681677613	down
Zm00001d020968	305	202	628	29	30	30	46.23	27.97	89	4.07	4.61	3.82	5.530757457	4.805808349	6.475733431	2.025028794	2.204766751	1.933572638	5.05E-15	-3.629885197	down
Zm00001d020976	127	83	280	38	34	58	7.36	4.39	15.17	2.04	2	2.83	2.879705766	2.13422094	3.92314918	1.028569152	1	1.500802053	0.001551453	-1.890467221	down
Zm00001d021135	11	29	29	147	81	85	0.12	0.28	0.28	1.43	0.86	0.75	-3.058893689	-1.836501268	-1.836501268	0.516015147	-0.217591435	-0.415037499	1.02E-05	2.240191338	up
Zm00001d021205	263	177	564	30	46	109	36.8	22.63	73.79	3.89	6.52	12.83	5.201633861	4.500164679	6.205353411	1.959770155	2.704871964	3.681449265	6.73E-05	-2.428878967	down
Zm00001d021316	64	71	93	11	16	31	11.52	11.67	15.65	1.83	2.92	4.69	3.526068812	3.544732656	3.968090752	0.871843649	1.545968369	2.229587923	0.000386172	-1.943006813	down
Zm00001d021450	1594	1752	1341	3656	2699	3270	66.73	67.01	52.49	141.88	114.54	115.16	6.060263599	6.066304502	5.713970692	7.148527425	6.839707698	6.847495884	2.39E-06	1.074875157	up
Zm00001d021573	61	73	34	125	141	175	3.83	4.19	2	7.27	8.97	9.24	1.937344392	2.066950244	1	2.861955364	3.165107985	3.207892852	0.001141864	1.435793007	up
Zm00001d021576	186	192	281	108	65	74	13.02	12.28	18.39	7.01	4.61	4.36	3.702657543	3.618238656	4.200849575	2.809414444	2.204766751	2.124328135	0.000248886	-1.377261593	down
Zm00001d021804	55	62	56	27	15	19	1.77	1.82	1.69	0.81	0.49	0.51	0.82374936	0.86393845	0.757023247	-0.304006187	-1.029146346	-0.971430848	0.006774479	-1.467268288	down
Zm00001d021978	522	647	989	179	154	323	29.84	33.79	52.87	9.49	8.93	15.53	4.89917563	5.078524445	5.724377422	3.246408087	3.158660175	3.956985925	7.04E-06	-1.691865481	down
Zm00001d021995	4173	4102	8419	1576	1924	2668	357.75	321.3	674.89	125.25	167.22	192.41	8.482807957	8.327777171	9.398508567	6.968666793	7.385603598	7.588039971	0.00070185	-1.395119995	down
Zm00001d022069	158	149	178	39	65	90	6.85	5.91	7.22	1.57	2.86	3.28	2.776103988	2.56315813	2.851998837	0.650764559	1.516015147	1.713695815	0.005490543	-1.284110406	down
Zm00001d022078	80	68	214	13	10	19	5.39	4.19	13.49	0.81	0.68	1.08	2.430285273	2.066950244	3.753818443	-0.304006187	-0.556393349	0.111031312	3.44E-07	-3.078338261	down
Zm00001d022089	27	24	12	43	89	80	9.13	7.42	3.79	13.48	30.51	22.76	3.19061486	2.891419187	1.922197848	3.752748591	4.931210275	4.508428653	0.006099703	1.805930703	up
Zm00001d022277	954	985	812	422	349	462	49.4	46.6	39.31	20.26	18.32	20.12	5.626439137	5.54225805	5.296824459	4.340562269	4.195347598	4.3305584	6.60E-07	-1.124490324	down
Zm00001d022327	384	422	605	106	106	152	37.08	37.24	54.63	9.49	10.38	12.35	5.212569339	5.218781168	5.771621518	3.246408087	3.375734539	3.626439137	8.72E-11	-1.915737686	down
Zm00001d022437	27	48	55	5	13	10	1.06	1.72	2.01	0.18	0.52	0.33	0.084064265	0.782408565	1.007195501	-2.473931188	-0.943416472	-1.59946207	0.00373038	-2.137746403	down
Zm00001d022451	2518	2502	5744	1494	942	1631	198.79	180.48	424.04	109.35	75.39	108.32	7.635101375	7.495695163	8.728056551	6.77280941	6.236301267	6.759155834	0.002008412	-1.377874439	down
Zm00001d022461	175	175	189	30	32	32	14.98	13.68	15.13	2.38	2.78	2.3	3.904965719	3.773996325	3.919340082	1.250961574	1.475084883	1.201633861	4.30E-15	-2.475459314	down
Zm00001d022478	157	251	247	88	109	103	17.23	25.17	25.35	8.95	12.13	9.51	4.106850796	4.653633311	4.663913842	3.161887682	3.600507645	3.249445341	0.004605928	-1.059619148	down
Zm00001d022526	150	152	191	75	64	92	5.07	4.69	6.03	2.35	2.19	2.61	2.341985747	2.229587923	2.592158002	1.232660757	1.13093087	1.384049807	0.002561542	-1.059305508	down
Zm00001d022637	45	45	49	109	87	103	2.99	2.73	3.05	6.72	5.87	5.76	1.580145484	1.448900951	1.608809243	2.748461233	2.553360503	2.526068812	0.003593375	1.144184236	up
Zm00001d023223	176	228	201	469	611	510	9.05	10.72	9.67	22.37	31.87	22.07	3.177917792	3.422233001	3.27351589	4.483493351	4.994127114	4.464014725	2.37E-07	1.461816003	up
Zm00001d023664	405	374	1463	202	99	260	14.1	11.9	47.64	6.52	3.5	7.62	3.817623258	3.572889668	5.574101508	2.704871964	1.807354922	2.929790998	0.00209635	-1.985747949	down
Zm00001d023768	29	47	34	8	5	8	2.6	3.86	2.86	0.67	0.46	0.6	1.378511623	1.948600847	1.516015147	-0.577766999	-1.120294234	-0.736965594	0.000737488	-2.343327299	down
Zm00001d023769	49	72	52	7	6	8	3.06	4.11	3.04	0.41	0.38	0.42	1.613531653	2.039138394	1.604071324	-1.286304185	-1.395928676	-1.251538767	1.45E-07	-2.994560069	down
Zm00001d023811	79	57	44	16	8	10	7.71	5.08	4.01	1.45	0.79	0.82	2.94673086	2.344828497	2.003602237	0.5360529	-0.340075442	-0.286304185	7.66E-05	-2.38664049	down
Zm00001d023873	50	71	44	221	177	179	16.43	21.31	13.52	67.31	58.95	49.47	4.038260575	4.413458688	3.757023247	6.072748952	5.881419908	5.628481994	1.05E-08	1.858416303	up
Zm00001d024037	22	1	7	303	112	404	0.47	0.02	0.14	6	2.43	7.26	-1.089267338	-5.64385619	-2.836501268	2.584962501	1.280956314	2.859969548	0.001177481	4.689786254	up
Zm00001d024291	533	671	917	2271	1270	1788	6.85	7.88	11.02	27.05	16.54	19.32	2.776103988	2.97819563	3.462052319	4.757556689	4.047887329	4.272023189	1.26E-05	1.365125947	up
Zm00001d024432	987	1402	804	416	391	478	59.09	76.69	45.01	23.09	23.73	24.08	5.884842094	6.260966565	5.49217366	4.529196268	4.568640195	4.589763487	8.10E-06	-1.263709886	down
Zm00001d024471	282	236	276	109	85	110	27.54	21.06	25.21	9.87	8.42	9.04	4.783456654	4.396433531	4.655924213	3.303050085	3.073820233	3.176322773	2.97E-06	-1.356193491	down
Zm00001d024497	20	51	37	150	69	169	0.4	0.93	0.69	2.78	1.4	2.84	-1.321928095	-0.104697379	-0.535331733	1.475084883	0.485426827	1.50589093	0.000192878	1.878409379	up
Zm00001d024778	774	688	1902	275	377	392	451.43	366.63	1037.31	148.69	222.91	192.34	8.818358486	8.518181031	10.01863139	7.216163813	7.800317529	7.587515014	0.000970057	-1.632185771	down
Zm00001d024839	429	438	570	157	179	233	32.04	29.89	39.81	10.87	13.55	14.64	5.001802243	4.901590992	5.315058966	3.442280035	3.760220946	3.871843649	8.10E-06	-1.295908281	down
Zm00001d024903	85	21	19	4	4	4	3.02	0.68	0.63	0.13	0.14	0.12	1.59454855	-0.556393349	-0.666576266	-2.943416472	-2.836501268	-3.058893689	0.000916447	-3.396794124	down
Zm00001d025055	63	73	100	24	20	16	1.26	1.34	1.87	0.45	0.41	0.27	0.333423734	0.422233001	0.90303827	-1.152003093	-1.286304185	-1.888968688	6.56E-05	-1.922500521	down
Zm00001d025103	357	544	263	94	91	111	7.09	9.86	4.88	1.73	1.83	1.85	2.825785627	3.301587647	2.286881148	0.790772038	0.871843649	0.887525271	1.38E-08	-1.923386512	down
Zm00001d025310	1077	1078	751	173	227	298	64.56	59.04	42.09	9.61	13.79	15.03	6.012568674	5.883620816	5.395405605	3.264536431	3.785550552	3.909773104	4.63E-11	-2.021499964	down
Zm00001d025360	908	713	2340	355	364	547	101.58	72.88	244.78	36.82	41.28	51.48	6.666472569	6.187451054	7.935341876	5.202417722	5.367371066	5.685940148	0.002829457	-1.611701699	down
Zm00001d025437	81	102	171	22	13	37	1.67	1.92	3.3	0.42	0.27	0.64	0.739848103	0.941106311	1.722466024	-1.251538767	-1.888968688	-0.64385619	8.91E-06	-2.275407697	down
Zm00001d025533	217	266	226	117	82	113	13.64	15.27	13.28	6.82	5.22	5.97	3.769771739	3.932628157	3.731183242	2.769771739	2.384049807	2.577730931	4.55E-05	-1.146169239	down
Zm00001d025917	27	39	31	77	90	74	2.71	3.58	2.91	7.17	9.17	6.26	1.438292852	1.839959587	1.541019153	2.841973119	3.196921734	2.646162657	0.0031101	1.37832327	up
Zm00001d026012	53	64	55	121	120	131	5.21	5.75	5.06	11.03	11.96	10.83	2.381283373	2.523561956	2.339137385	3.463360886	3.580145484	3.436961338	0.000885783	1.161573746	up
Zm00001d026203	146	120	124	3	7	4	10.64	7.99	8.45	0.2	0.52	0.25	3.411426246	2.998195503	3.078951341	-2.321928095	-0.943416472	-2	5.09E-18	-4.758107513	down
Zm00001d026554	99	137	238	40	50	58	7.89	9.98	17.75	2.96	4.04	3.89	2.9800253	3.319039816	4.14974712	1.565597176	2.014355293	1.959770155	0.000763042	-1.622160395	down
Zm00001d027353	226	331	255	77	100	130	11.56	15.47	12.2	3.65	5.19	5.6	3.531069493	3.951401292	3.608809243	1.867896464	2.375734539	2.485426827	4.65E-05	-1.351190007	down
Zm00001d027483	408	361	326	138	98	139	74.57	60.29	55.72	23.38	18.16	21.37	6.220523436	5.913846824	5.800123353	4.547203025	4.182692298	4.417515003	4.10E-08	-1.521509675	down
Zm00001d027557	97	92	383	24	24	41	9.02	7.82	33.32	2.07	2.26	3.21	3.173127433	2.967168608	5.058316496	1.049630768	1.176322773	1.682573297	6.24E-05	-2.647235067	down
Zm00001d027708	664	769	1992	243	274	363	32.41	34.29	90.92	11	13.56	14.91	5.018367116	5.099715999	6.506525779	3.459431619	3.761285273	3.898208353	5.92E-05	-1.911265413	down
Zm00001d027988	979	709	2651	277	377	395	256.01	169.4	648.24	67.15	99.95	86.9	8.000056354	7.404290064	9.340384235	6.069315495	6.643134662	6.441284272	0.000212657	-1.995318596	down
Zm00001d027992	1461	1373	2547	514	400	627	283.51	243.43	462.16	92.47	78.69	102.35	8.147255813	7.927363165	8.85224859	6.530913484	6.298108403	6.677367292	3.26E-08	-1.775184694	down
Zm00001d027996	115	151	102	23	33	32	4.27	5.13	3.55	0.79	1.24	1	2.09423607	2.358958826	1.827819025	-0.340075442	0.310340121	0	3.60E-07	-2.007814076	down
Zm00001d028164	183	186	208	622	272	369	3.96	3.68	4.21	12.48	5.97	6.72	1.98550043	1.879705766	2.073820233	3.641546029	2.577730931	2.748461233	0.004926622	1.155363033	up
Zm00001d028244	184	273	296	609	560	582	1.65	2.24	2.48	5.06	5.09	4.39	0.722466024	1.163498732	1.310340121	2.339137385	2.347665656	2.13422094	1.00E-06	1.275642108	up
Zm00001d028245	177	282	100	565	498	545	7.55	10.99	3.99	22.34	21.53	19.56	2.916476644	3.458119481	1.996388746	4.481557281	4.428276414	4.289834465	0.000116816	1.580677227	up
Zm00001d028406	292	290	559	100	124	136	18.43	16.72	32.99	5.85	7.93	7.22	4.203984166	4.063502942	5.043956873	2.548436625	2.987320866	2.851998837	4.65E-05	-1.613228915	down
Zm00001d028574	3399	3240	7088	2406	1124	1930	173.4	151.02	338.12	113.79	58.13	82.83	7.437960088	7.238595812	8.401391545	6.830229967	5.861211003	6.372081484	0.005552575	-1.308340292	down
Zm00001d028750	83	77	276	32	35	53	2.3	1.95	7.15	0.82	0.98	1.24	1.201633861	0.963474124	2.837943242	-0.286304185	-0.029146346	0.310340121	0.0098255	-1.821090439	down
Zm00001d028838	83	51	318	17	16	38	10.99	6.17	39.38	2.09	2.15	4.23	3.458119481	2.625270489	5.299391206	1.063502942	1.10433666	2.080657663	0.000874543	-2.652301739	down
Zm00001d028906	37	39	34	8	7	12	5.03	4.84	4.32	1.01	0.96	1.37	2.3305584	2.275007047	2.111031312	0.014355293	-0.058893689	0.454175893	0.003207661	-1.99450554	down
Zm00001d028912	316	230	781	46	75	112	25.47	16.94	58.86	3.44	6.13	7.59	4.670727054	4.08236197	5.879215637	1.782408565	2.615887074	2.924099886	7.16E-06	-2.473086372	down
Zm00001d028957	120	147	73	258	309	325	11.47	12.84	6.53	22.86	29.95	26.14	3.519793486	3.682573297	2.707082992	4.514753498	4.904484098	4.708187236	0.000121388	1.443882938	up
Zm00001d028968	2020	1587	1810	487	312	571	420.26	301.67	352.12	93.93	65.81	99.94	8.715138338	8.236827423	8.459923363	6.553514104	6.040234917	6.642990313	1.84E-13	-1.974016185	down
Zm00001d028999	166	181	150	51	40	48	6.89	6.87	5.82	1.96	1.68	1.68	2.784503983	2.780310099	2.541019153	0.970853654	0.748461233	0.748461233	6.75E-09	-1.79919695	down
Zm00001d029052	69	65	145	16	17	19	14.89	12.82	29.26	3.2	3.72	3.45	3.896271849	3.680324357	4.870857864	1.678071905	1.895302621	1.786596362	9.69E-06	-2.377680837	down
Zm00001d029444	41	25	34	104	82	94	19.09	10.63	14.8	44.89	38.7	36.81	4.254745198	3.410069692	3.887525271	5.488322191	5.274261661	5.202025845	0.000692395	1.512898642	up
Zm00001d029716	782	868	723	270	414	397	69.69	70.67	60.25	22.31	37.4	29.76	6.12287975	6.143026004	5.912889336	4.479618608	5.224966365	4.895302621	0.00112817	-1.076198697	down
Zm00001d029718	16	6	9	47	49	65	2.12	0.73	1.11	5.77	6.58	7.24	1.084064265	-0.454031631	0.150559677	2.528571319	2.718087584	2.855989697	9.62E-05	2.395047416	up
Zm00001d029744	1010	986	3112	440	520	437	26.32	23.48	75.83	10.63	13.74	9.58	4.718087584	4.553360503	6.244696818	3.410069692	3.780310099	3.260025656	0.000684047	-1.803830611	down
Zm00001d029778	959	926	2193	295	448	549	136.01	119.99	290.83	38.79	64.41	65.5	7.087568918	6.906770366	8.184032285	5.277612871	6.009212787	6.033423002	0.000702576	-1.607809092	down
Zm00001d029851	0	0	0	17	18	16	0	0	0	1.34	1.55	1.15	0	0	0	0.422233001	0.632268215	0.201633861	0.000140237	6.583350388	up
Zm00001d029913	10	5	4	25	25	40	0.79	0.36	0.3	1.84	2.01	2.67	-0.340075442	-1.473931188	-1.736965594	0.879705766	1.007195501	1.416839742	0.007610577	2.258532026	up
Zm00001d029934	303	453	224	123	119	170	19.01	25.96	13.14	7.15	7.57	8.97	4.248686627	4.698218478	3.715893371	2.837943242	2.9202933	3.165107985	0.002084198	-1.204831356	down
Zm00001d029950	34	33	72	13	9	12	2.31	2.05	4.57	0.82	0.62	0.69	1.207892852	1.03562391	2.192194165	-0.286304185	-0.689659879	-0.535331733	0.005213447	-1.992961059	down
Zm00001d029974	1969	2636	2249	897	784	1397	211.39	258.57	225.78	89.28	85.33	126.17	7.72376332	8.014411089	7.818773885	6.480265122	6.414981143	6.979225105	3.23E-05	-1.122897536	down
Zm00001d030023	37	29	130	13	3	10	1.95	1.39	6.39	0.63	0.16	0.44	0.963474124	0.475084883	2.675815931	-0.666576266	-2.64385619	-1.184424571	0.000991813	-2.899517507	down
Zm00001d030172	352	480	348	168	159	210	6.64	8.27	6.14	2.94	3.04	3.33	2.731183242	3.047887329	2.618238656	1.555816155	1.604071324	1.735522177	5.36E-05	-1.090308868	down
Zm00001d030282	177	165	198	537	283	433	0.36	0.31	0.38	1.02	0.59	0.75	-1.473931188	-1.689659879	-1.395928676	0.028569152	-0.76121314	-0.415037499	0.000126576	1.236194727	up
Zm00001d030577	110	91	99	30	41	46	5.68	4.3	4.78	1.44	2.15	2	2.50589093	2.10433666	2.257010618	0.526068812	1.10433666	1	0.003503302	-1.320178853	down
Zm00001d031164	274	332	148	72	51	89	19.27	21.34	9.73	4.69	3.64	5.27	4.268284667	4.415488271	3.282439805	2.229587923	1.86393845	2.397802962	1.52E-05	-1.803980343	down
Zm00001d031209	1451	1488	2805	813	846	1016	81.51	76.38	147.35	42.34	48.18	48.02	6.348905161	6.255123015	7.20310325	5.403949364	5.590362488	5.585563498	0.008095394	-1.056095775	down
Zm00001d031222	225	194	540	89	77	119	14.74	11.61	33.07	5.4	5.11	6.56	3.881664619	3.537296067	5.04745114	2.432959407	2.353323291	2.713695815	0.000692395	-1.718050977	down
Zm00001d031257	141	145	113	45	45	56	12.45	11.7	9.33	3.68	4.03	4.16	3.638073837	3.548436625	3.221877081	1.879705766	2.010779839	2.056583528	8.78E-05	-1.412661463	down
Zm00001d031614	675	1054	521	396	189	332	38.78	55.33	27.99	21.09	11.01	16.05	5.277240898	5.789990019	4.806839582	4.39848719	3.460742564	4.004501392	0.002172131	-1.262900294	down
Zm00001d031653	83	100	87	175	193	212	1.72	1.9	1.69	3.37	4.07	3.71	0.782408565	0.925999419	0.757023247	1.752748591	2.025028794	1.891419187	0.000153985	1.153323114	up
Zm00001d031657	541	753	430	1335	1185	1108	7.65	9.73	5.69	17.5	16.99	13.18	2.935459748	3.282439805	2.508428653	4.129283017	4.086613947	3.720278465	0.000272577	1.13141536	up
Zm00001d031871	216	267	129	1157	392	583	3.1	3.5	1.73	15.41	5.71	7.05	1.632268215	1.807354922	0.790772038	3.945794957	2.513490746	2.817623258	0.000150238	1.822474988	up
Zm00001d032069	390	411	935	189	90	252	15.73	15.15	35.26	7.07	3.68	8.55	3.975446766	3.921245889	5.13996057	2.821710215	1.879705766	3.09592442	0.000991813	-1.698861481	down
Zm00001d032102	842	841	1392	363	402	461	147.66	134.75	228.26	59.01	71.47	68.01	7.206135253	7.074141463	7.834534255	5.882887553	6.159265883	6.087674987	7.98E-05	-1.279596068	down
Zm00001d032115	158	141	113	35	39	55	30.49	24.86	20.39	6.26	7.63	8.93	4.930264245	4.635754391	4.34978987	2.646162657	2.931683057	3.158660175	2.79E-05	-1.646145299	down
Zm00001d032187	348	343	1048	219	130	237	30.46	27.43	85.78	17.77	11.54	17.45	4.928844037	4.777682717	6.422569411	4.151371776	3.528571319	4.125155131	0.008457472	-1.542483284	down
Zm00001d032230	408	619	414	1019	949	860	17.76	24.62	16.85	41.12	41.88	31.49	4.150559677	4.621758857	4.074676686	5.361768359	5.388189537	4.976821852	0.00033482	1.036421492	up
Zm00001d032265	2111	1454	1919	800	418	461	218.5	137.51	185.73	76.77	43.86	40.14	7.77148947	7.103392728	7.537063055	6.262470743	5.454833907	5.326968712	1.65E-06	-1.688557056	down
Zm00001d032331	650	684	517	1171	1193	1272	16.45	15.82	12.24	27.48	30.62	27.09	4.040015679	3.983677695	3.613531653	4.780310099	4.936402378	4.759688488	5.80E-05	1.019118308	up
Zm00001d032458	2093	2147	4068	1290	1183	1409	140.55	131.73	255.44	80.31	80.54	79.6	7.134939643	7.04144013	7.996840648	6.327507735	6.331633567	6.314696526	0.006574777	-1.052702054	down
Zm00001d032475	2566	2613	4724	947	1346	1700	681.32	633.9	1172.87	233.1	362.31	379.72	9.412188747	9.308111458	10.1958274	7.864805194	8.501080815	8.568792178	0.002126219	-1.262833075	down
Zm00001d032481	36	28	21	62	172	153	10.99	7.81	6	17.55	53.24	39.3	3.458119481	2.965322548	2.584962501	4.133399125	5.734438666	5.296457407	9.53E-05	2.243943858	up
Zm00001d032694	317	207	379	74	110	89	14.38	8.58	16.08	3.11	5.06	3.4	3.845991771	3.100977648	4.007195501	1.63691458	2.339137385	1.765534746	5.35E-05	-1.67589767	down
Zm00001d032787	113	119	133	41	44	72	1.73	1.66	1.9	0.58	0.68	0.93	0.790772038	0.731183242	0.925999419	-0.785875195	-0.556393349	-0.104697379	0.004786587	-1.184659623	down
Zm00001d032873	1512	1648	2802	800	822	961	83.94	83.59	145.46	41.17	46.26	44.88	6.391286558	6.385258456	7.184478671	5.363521544	5.531693361	5.488000771	0.000702576	-1.158212628	down
Zm00001d032992	40	27	44	98	104	107	1.68	1.04	1.73	3.82	4.43	3.78	0.748461233	0.056583528	0.790772038	1.933572638	2.147306699	1.918386234	0.000399549	1.516803991	up
Zm00001d032993	72	91	60	157	184	232	0.85	0.98	0.66	1.71	2.2	2.3	-0.234465254	-0.029146346	-0.59946207	0.773996325	1.137503524	1.201633861	5.03E-05	1.407762415	up
Zm00001d033180	110	181	51	334	420	386	2.68	4.03	1.16	7.54	10.37	7.91	1.422233001	2.010779839	0.214124805	2.914564523	3.374343989	2.983677695	0.000211348	1.807414974	up
Zm00001d033338	217	216	143	490	370	434	3.42	3.11	2.1	7.15	5.9	5.75	1.773996325	1.63691458	1.070389328	2.837943242	2.560714954	2.523561956	0.000127122	1.201686392	up
Zm00001d033607	142	166	158	60	69	81	6.32	6.76	6.58	2.48	3.12	3.03	2.659924558	2.757023247	2.718087584	1.310340121	1.641546029	1.599317794	0.001162893	-1.103226371	down
Zm00001d033633	1131	1282	2688	720	541	653	38.82	40.2	86.26	22.91	18.82	18.85	5.278728213	5.329123596	6.430619811	4.517905554	4.234194723	4.236492618	0.0010074	-1.36880331	down
Zm00001d033671	49	74	41	169	90	135	4	5.51	3.13	12.78	7.44	9.26	2	2.462052319	1.646162657	3.675815931	2.895302621	3.211012193	0.004006576	1.300921081	up
Zm00001d033711	125	99	173	56	33	49	13.52	9.78	17.49	5.61	3.62	4.46	3.757023247	3.289834465	4.128458384	2.488000771	1.855989697	2.15704371	0.000673011	-1.499987781	down
Zm00001d033988	242	212	221	121	85	106	14.26	11.41	12.18	6.61	5.08	5.25	3.833902077	3.512226887	3.606442228	2.724650272	2.344828497	2.392317423	0.000702576	-1.0837303	down
Zm00001d034017	157	155	246	937	523	1490	5.86	5.28	8.58	32.42	19.79	46.78	2.550900665	2.40053793	3.100977648	5.018812186	4.306699707	5.547819957	2.56E-10	2.405557725	up
Zm00001d034035	1532	1353	1459	852	406	694	39.19	31.63	34.9	20.21	10.53	14.94	5.292413668	4.983221651	5.125155131	4.336997417	3.396433531	3.901108243	0.00056967	-1.141202703	down
Zm00001d034095	98	104	93	37	44	46	5.59	5.42	4.96	1.96	2.54	2.21	2.482848283	2.438292852	2.310340121	0.970853654	1.344828497	1.14404637	0.005258589	-1.169315274	down
Zm00001d034198	209	214	477	95	112	111	19.22	17.98	41.01	8.1	10.44	8.59	4.264536431	4.168321116	5.357903839	3.017921908	3.384049807	3.102658131	0.002682363	-1.444262729	down
Zm00001d034641	136	120	164	53	58	50	27	21.76	30.44	9.75	11.67	8.35	4.754887502	4.443606651	4.927896454	3.285402219	3.544732656	3.061776198	0.000573769	-1.334820947	down
Zm00001d034642	650	508	1056	255	217	290	153.72	109.76	233.52	55.91	52.02	57.69	7.264161071	6.778208576	7.867402306	5.80503444	5.700994494	5.850249358	3.46E-05	-1.50764221	down
Zm00001d034673	1222	1638	2017	3984	3307	4217	81.17	99.41	125.27	245.32	222.69	235.63	6.342874708	6.63531908	6.968897145	7.938521046	7.798892964	7.880379422	7.67E-08	1.285407341	up
Zm00001d035016	18	23	12	101	117	94	1.37	1.6	0.85	7.12	9.01	6.01	0.454175893	0.678071905	-0.234465254	2.831877241	3.171527106	2.587364991	2.81E-09	2.62022074	up
Zm00001d035336	94	103	63	241	152	258	6.13	6.13	3.84	14.56	10.04	14.14	2.615887074	2.615887074	1.941106311	3.86393845	3.327687364	3.821710215	0.000244444	1.347113201	up
Zm00001d035405	9	8	16	116	38	86	0.19	0.15	0.32	2.27	0.81	1.52	-2.395928676	-2.736965594	-1.64385619	1.182692298	-0.304006187	0.604071324	1.93E-06	2.873748439	up
Zm00001d035652	29	42	42	9	8	14	1.68	2.22	2.27	0.48	0.47	0.68	0.748461233	1.150559677	1.182692298	-1.058893689	-1.089267338	-0.556393349	0.007789291	-1.824428182	down
Zm00001d035713	51	78	63	122	194	212	2.54	3.55	2.94	5.64	9.8	8.89	1.344828497	1.827819025	1.555816155	2.495695163	3.292781749	3.152183419	0.000136394	1.522302762	up
Zm00001d035865	25	28	98	6	7	10	1.82	1.86	6.66	0.4	0.52	0.61	0.86393845	0.895302621	2.735522177	-1.321928095	-0.943416472	-0.713118852	0.002253554	-2.667348889	down
Zm00001d036122	270	382	714	209	132	160	14.9	19.26	36.85	10.69	7.39	7.43	3.897240426	4.267535798	5.203592714	3.418189948	2.885574364	2.893362211	0.002786879	-1.398776052	down
Zm00001d036158	2	13	39	0	0	0	0.15	0.9	2.78	0	0	0	-2.736965594	-0.152003093	1.475084883	0	0	0	0.00197207	-6.535729331	down
Zm00001d036539	1701	1772	1610	523	350	724	172.45	164.14	152.63	49.16	35.97	61.75	7.430034319	7.358783048	7.253894747	5.619413011	5.168722254	5.948367232	8.01E-10	-1.655575325	down
Zm00001d036737	1457	1471	1623	444	528	690	469.76	433.33	489.3	132.71	172.58	187.15	8.875780063	8.759322309	8.934575473	7.052133275	7.431121473	7.548051238	1.49E-08	-1.414026599	down
Zm00001d036755	276	248	409	123	69	128	2.75	2.26	3.81	1.14	0.7	1.07	1.459431619	1.176322773	1.929790998	0.189033824	-0.514573173	0.097610797	3.50E-05	-1.52456749	down
Zm00001d036768	58	63	44	15	7	2	6.49	6.44	4.6	1.56	0.79	0.19	2.698218478	2.687060688	2.201633861	0.641546029	-0.340075442	-2.395928676	0.000146464	-2.732751271	down
Zm00001d036880	51	57	25	204	124	159	1.69	1.73	0.78	6.27	4.17	4.44	0.757023247	0.790772038	-0.358453971	2.648465443	2.060047384	2.150559677	8.85E-06	1.90403388	up
Zm00001d037215	95	103	79	5	6	4	0.78	0.77	0.61	0.04	0.05	0.03	-0.358453971	-0.377069649	-0.713118852	-4.64385619	-4.321928095	-5.058893689	6.91E-14	-4.160480849	down
Zm00001d037232	219	246	131	96	46	56	9.28	9.53	5.19	3.77	1.98	2	3.214124805	3.252476214	2.375734539	1.914564523	0.98550043	1	0.000795677	-1.559526947	down
Zm00001d037334	250	252	717	151	118	143	16.13	14.86	43.26	9.03	7.72	7.76	4.011674533	3.893362211	5.43496176	3.174725988	2.948600847	2.956056652	0.005634705	-1.520096939	down
Zm00001d037383	352	413	247	849	735	1030	22.34	23.95	14.66	49.95	47.28	54.99	4.481557281	4.581953751	3.873813198	5.642412773	5.56315813	5.781097381	5.75E-07	1.404045786	up
Zm00001d037513	46	65	47	325	302	498	7.46	9.63	7.13	48.87	49.66	67.96	2.89917563	3.267535798	2.833902077	5.610877199	5.634012356	6.086613947	9.11E-23	2.867791209	up
Zm00001d037631	155	138	165	520	625	559	45.33	36.87	45.12	140.98	185.3	137.52	5.502394256	5.204375511	5.495695163	7.1393467	7.533719071	7.10349764	3.21E-13	1.947980866	up
Zm00001d038061	619	462	1217	164	159	294	104.32	71.14	191.79	25.62	27.17	41.68	6.704871964	6.152589069	7.583383689	4.679198571	4.76394266	5.381283373	4.36E-05	-1.876769268	down
Zm00001d038267	252	341	310	117	101	104	8.87	10.96	10.2	3.82	3.6	3.08	3.148934105	3.454175893	3.350497247	1.933572638	1.847996907	1.622930351	2.52E-08	-1.43507617	down
Zm00001d038366	303	382	628	170	181	226	10.5	12.1	20.36	5.46	6.36	6.59	3.392317423	3.596935142	4.347665656	2.448900951	2.669026766	2.720278465	0.005213447	-1.135867525	down
Zm00001d038471	3126	3132	5292	1332	1247	1902	154.25	141.2	244.17	60.93	62.38	78.95	7.269126679	7.141596278	7.931742144	5.929080835	5.963011648	6.302867361	3.77E-05	-1.332968935	down
Zm00001d038473	2	8	0	22	47	48	0.19	0.69	0	1.92	4.49	3.8	-2.395928676	-0.535331733	0	0.941106311	2.166715445	1.925999419	0.000196514	3.633274428	up
Zm00001d038764	2706	2852	4116	1297	1295	1860	197.42	190.11	280.79	87.72	95.78	114.16	7.625124342	7.570690611	8.133347746	6.454833907	6.58165253	6.83491343	0.000245859	-1.082820357	down
Zm00001d038806	782	603	520	318	257	301	21.7	15.29	13.49	8.18	7.23	7.03	4.439623138	3.934516502	3.753818443	3.032100843	2.853995647	2.813524689	0.000754263	-1.095651263	down
Zm00001d038921	35	24	28	6	6	5	3.27	2.05	2.45	0.52	0.57	0.39	1.709290636	1.03562391	1.292781749	-0.943416472	-0.810966176	-1.358453971	0.00478461	-2.321765466	down
Zm00001d039011	688	671	1210	263	266	243	163.82	145.98	269.41	58.06	64.21	48.68	7.355967689	7.189626916	8.073659592	5.859472667	6.004726094	5.605257263	5.12E-07	-1.680255904	down
Zm00001d039112	777	815	472	289	220	310	94.24	90.31	53.53	32.49	27.05	31.63	6.558267634	6.496813841	5.742275748	5.021923839	4.757556689	4.983221651	7.42E-05	-1.305255969	down
Zm00001d039224	44	78	40	12	12	18	2.09	3.38	1.77	0.53	0.58	0.72	1.063502942	1.757023247	0.82374936	-0.915935735	-0.785875195	-0.473931188	0.001857563	-1.896582057	down
Zm00001d039264	60	72	53	18	16	17	3.55	3.89	2.93	0.99	0.96	0.85	1.827819025	1.959770155	1.550900665	-0.01449957	-0.058893689	-0.234465254	0.000247326	-1.813417025	down
Zm00001d039364	201	170	201	351	318	457	9.7	7.49	9.07	15.7	15.55	18.55	3.277984747	2.904965719	3.181102551	3.972692654	3.958842675	4.213347282	0.00067184	1.00421872	up
Zm00001d039426	267	354	591	163	159	192	10.38	12.57	21.48	5.87	6.27	6.28	3.375734539	3.651912745	4.424922088	2.553360503	2.648465443	2.650764559	0.004021507	-1.185408606	down
Zm00001d039464	235	224	237	59	73	81	47.74	41.58	45.02	11.11	15.04	13.84	5.577126661	5.377817853	5.492494152	3.473786912	3.910732662	3.790772038	2.52E-08	-1.665654946	down
Zm00001d039495	1751	1924	1164	607	289	618	163.18	163.83	101.43	52.44	27.3	48.45	7.350320435	7.356055752	6.664340612	5.71259578	4.770829046	5.598424761	2.24E-06	-1.665743596	down
Zm00001d039772	83	116	74	29	34	40	0.57	0.72	0.47	0.18	0.23	0.23	-0.810966176	-0.473931188	-1.089267338	-2.473931188	-2.120294234	-2.120294234	0.003034908	-1.355121233	down
Zm00001d039786	6834	4466	4941	1142	873	1002	751.58	448.75	508.11	116.43	97.33	92.7	9.553782866	8.809768129	8.988997048	6.863319029	6.60481265	6.534497434	2.53E-18	-2.408719004	down
Zm00001d039913	56	71	68	141	144	149	0.36	0.42	0.41	0.85	0.94	0.81	-1.473931188	-1.251538767	-1.286304185	-0.234465254	-0.089267338	-0.304006187	0.000245669	1.207011707	up
Zm00001d039944	662	654	1531	227	252	355	116.68	105.32	252.33	37.09	45.03	52.64	6.866413481	6.718635616	7.979167931	5.212958363	5.492814573	5.718087584	6.24E-05	-1.730347295	down
Zm00001d040048	428	447	551	201	191	195	92.38	88.15	111.2	40.22	41.79	35.41	6.529508641	6.461888664	6.797012978	5.329841177	5.385085854	5.146084939	1.24E-06	-1.232929863	down
Zm00001d040056	124	203	563	79	54	116	2.47	3.7	10.5	1.46	1.09	1.95	1.304511042	1.887525271	3.392317423	0.545968369	0.124328135	0.963474124	0.006918214	-1.803887627	down
Zm00001d040613	71	36	217	8	4	9	5.81	2.69	16.6	0.61	0.33	0.62	2.538538164	1.427606173	4.053111336	-0.713118852	-1.59946207	-0.689659879	4.75E-07	-3.928254463	down
Zm00001d040721	194	226	182	70	61	93	2.22	2.37	1.95	0.74	0.71	0.9	1.150559677	1.244887059	0.963474124	-0.434402824	-0.49410907	-0.152003093	4.26E-06	-1.391180139	down
Zm00001d040836	7	7	4	62	38	27	2.32	2.12	1.24	19.06	12.78	7.53	1.214124805	1.084064265	0.310340121	4.252476214	3.675815931	2.912649865	0.000104597	2.866313944	up
Zm00001d040837	65	47	32	285	221	208	15.37	10.16	7.08	62.48	52.98	41.38	3.94204526	3.344828497	2.82374936	5.965322548	5.727375939	5.37086174	8.54E-10	2.341754469	up
Zm00001d041217	115	159	135	61	53	57	6.86	8.67	7.53	3.37	3.21	2.86	2.778208576	3.116031993	2.912649865	1.752748591	1.682573297	1.516015147	0.000432174	-1.206937173	down
Zm00001d041381	195	210	114	90	38	72	14.26	14.03	7.79	6.1	2.82	4.43	3.833902077	3.810443104	2.961623328	2.608809243	1.495695163	2.147306699	0.00702845	-1.359871995	down
Zm00001d041518	2	4	8	42	24	38	0.2	0.37	0.76	3.94	2.46	3.23	-2.321928095	-1.434402824	-0.395928676	1.97819563	1.298658316	1.691534165	0.000204049	2.930223966	up
Zm00001d041553	34	51	33	96	120	142	4.61	6.32	4.18	12.06	16.49	16.19	2.204766751	2.659924558	2.063502942	3.592158002	4.043519494	4.017031081	3.21E-05	1.655369735	up
Zm00001d041763	113	117	94	240	199	254	7.94	7.51	6.18	15.64	14.18	15.02	2.989139007	2.908812908	2.627606838	3.967168608	3.825785627	3.908812908	8.43E-05	1.132760233	up
Zm00001d042056	1605	1599	2261	514	639	764	324.18	295.08	427.03	96.24	130.84	129.82	8.340651278	8.204962331	8.738193616	6.588564737	7.031659854	7.020368851	2.37E-07	-1.465995277	down
Zm00001d042062	4	15	11	0	0	0	0.43	1.46	1.09	0	0	0	-1.217591435	0.545968369	0.124328135	0	0	0	0.00976131	-5.684947505	down
Zm00001d042088	103	124	143	60	53	53	1.59	1.74	2.06	0.86	0.83	0.69	0.669026766	0.799087306	1.042644337	-0.217591435	-0.268816758	-0.535331733	0.004120944	-1.106062076	down
Zm00001d042192	573	728	584	232	267	293	38.65	44.87	36.84	14.51	18.26	16.63	5.272396509	5.487679279	5.203201156	3.858975614	4.19061486	4.055716264	1.12E-06	-1.198251792	down
Zm00001d042214	4311	4913	5428	2867	1706	2525	462.83	481.93	544.92	285.35	185.68	228.05	8.854338571	8.912679801	9.089900632	8.156588753	7.536674618	7.83320636	5.03E-05	-1.015289218	down
Zm00001d042246	24	17	114	7	5	3	2.01	1.3	8.91	0.54	0.42	0.21	1.007195501	0.378511623	3.155425432	-0.888968688	-1.251538767	-2.251538767	0.001456547	-3.311270937	down
Zm00001d042317	8	6	3	25	40	24	3.28	2.25	1.15	9.51	16.64	8.28	1.713695815	1.169925001	0.201633861	3.249445341	4.056583528	3.049630768	0.005387412	2.453194063	up
Zm00001d042619	38	26	40	12	5	8	1.16	0.72	1.14	0.34	0.15	0.2	0.214124805	-0.473931188	0.189033824	-1.556393349	-2.736965594	-2.321928095	0.00850593	-2.037969587	down
Zm00001d042684	107	151	99	39	3	22	4.65	6	4.03	1.57	0.13	0.8	2.217230716	2.584962501	2.010779839	0.650764559	-2.943416472	-0.321928095	0.000371333	-2.475704238	down
Zm00001d042863	101	125	72	196	323	312	2.78	3.15	1.85	5.01	9.02	7.23	1.475084883	1.655351829	0.887525271	2.324810603	3.173127433	2.853995647	0.000134153	1.541339562	up
Zm00001d042922	251	140	82	37	41	41	7.01	3.57	2.14	0.96	1.16	0.96	2.809414444	1.835924074	1.097610797	-0.058893689	0.214124805	-0.058893689	0.00052024	-1.974274115	down
Zm00001d043097	953	1012	1470	466	425	638	151.75	147.23	218.87	68.79	68.61	85.46	7.245552706	7.201927859	7.773930411	6.104126951	6.100346961	6.417177412	0.000144755	-1.133231565	down
Zm00001d043128	52	32	154	4	2	9	6.05	3.4	16.76	0.43	0.24	0.88	2.596935142	1.765534746	4.066950244	-1.217591435	-2.058893689	-0.184424571	2.32E-06	-3.978279385	down
Zm00001d043180	34	31	115	6	8	7	4.09	3.41	12.95	0.67	0.98	0.71	2.032100843	1.769771739	3.694880193	-0.577766999	-0.029146346	-0.49410907	0.000155065	-3.041700368	down
Zm00001d043195	988	997	1574	647	420	648	34.76	32.05	51.78	21.1	14.98	19.18	5.119356177	5.002252452	5.69432306	4.399171094	3.904965719	4.261530815	0.00246558	-1.024771438	down
Zm00001d043220	390	285	582	111	110	149	110.32	73.66	153.95	29.11	31.55	35.46	6.785550552	6.202809492	7.266318057	4.863442934	4.9795681	5.148120631	3.17E-06	-1.734331328	down
Zm00001d043338	194	224	247	54	99	114	37.44	39.49	44.57	9.66	19.37	18.51	5.22650853	5.303415463	5.478001056	3.272023189	4.275752049	4.21023299	0.003262413	-1.262785017	down
Zm00001d043610	29	58	31	97	205	202	9.18	16.77	9.17	28.46	65.78	53.79	3.198494154	4.067810784	3.196921734	4.830863757	6.039577103	5.749266084	8.79E-06	2.174172113	up
Zm00001d043614	109	156	89	215	208	286	2.38	3.11	1.82	4.35	4.6	5.25	1.250961574	1.63691458	0.86393845	2.121015401	2.201633861	2.392317423	0.004563747	1.046710676	up
Zm00001d043741	626	538	548	115	141	166	45.48	35.71	37.23	7.75	10.38	10.15	5.507160349	5.158256229	5.218393711	2.95419631	3.375734539	3.343407822	2.12E-13	-1.984003031	down
Zm00001d043752	152	134	242	63	48	66	10.95	8.82	16.3	4.21	3.51	4	3.452858965	3.140778656	4.026800059	2.073820233	1.811471031	2	0.000107883	-1.544094309	down
Zm00001d044100	766	673	438	138	96	133	101.05	81.12	54.03	16.88	12.84	14.76	6.658925511	6.341985747	5.755688777	4.077242999	3.682573297	3.883620816	1.54E-13	-2.333554365	down
Zm00001d044254	80	84	69	23	14	14	2.15	2.06	1.73	0.57	0.38	0.32	1.10433666	1.042644337	0.790772038	-0.810966176	-1.395928676	-1.64385619	3.77E-06	-2.152956641	down
Zm00001d044378	102	94	543	27	27	37	10.03	8.44	49.92	2.46	2.69	3.06	3.326249701	3.077242999	5.641546029	1.298658316	1.427606173	1.613531653	3.58E-05	-2.974258816	down
Zm00001d044396	229	194	209	3086	2526	2861	29.87	23.12	25.49	373.13	333.99	313.91	4.900625333	4.531069493	4.671859468	8.543534549	8.383661097	8.294207178	5.81E-79	3.779252491	up
Zm00001d044399	1	0	0	27	20	47	0.09	0	0	2.37	1.92	3.74	-3.473931188	0	0	1.244887059	0.941106311	1.90303827	8.31E-05	6.465390913	up
Zm00001d044518	607	712	1151	290	354	442	36.2	38.79	64.18	16.03	21.4	22.17	5.177917792	5.277612871	6.004051885	4.00270252	4.419538892	4.470536865	0.00337853	-1.135608786	down
Zm00001d044526	22	30	21	163	176	273	1.4	1.74	1.25	9.61	11.35	14.61	0.485426827	0.799087306	0.321928095	3.264536431	3.504620392	3.868884273	4.43E-18	3.105915548	up
Zm00001d044529	2355	2716	1786	747	496	912	93	97.99	65.95	27.35	19.86	30.3	6.539158811	6.614562623	6.043300754	4.773468928	4.311793718	4.921245889	3.09E-09	-1.648735373	down
Zm00001d044683	63	67	45	153	188	218	5.77	5.61	3.86	13	17.46	16.8	2.528571319	2.488000771	1.948600847	3.700439718	4.125981654	4.070389328	8.23E-07	1.720266879	up
Zm00001d044734	783	654	813	204	196	246	61.12	46.64	59.34	14.76	15.51	16.15	5.933572638	5.543495883	5.890933022	3.883620816	3.955126781	4.01346226	2.90E-13	-1.768340457	down
Zm00001d044777	214	274	175	80	61	81	28.89	33.8	22.09	10.01	8.35	9.2	4.852498299	5.078951341	4.465321514	3.323370069	3.061776198	3.201633861	1.14E-06	-1.538013519	down
Zm00001d044908	40	10	173	8	5	7	2.52	0.58	10.18	0.47	0.32	0.37	1.333423734	-0.785875195	3.347665656	-1.089267338	-1.64385619	-1.434402824	0.001350156	-3.448297764	down
Zm00001d045063	261	287	179	92	74	105	14.45	14.52	9.27	4.72	4.15	4.89	3.852997588	3.859969548	3.212569339	2.23878686	2.053111336	2.289834465	4.14E-05	-1.39131961	down
Zm00001d045393	42	45	57	178	126	201	0.74	0.72	0.94	2.89	2.24	2.97	-0.434402824	-0.473931188	-0.089267338	1.531069493	1.163498732	1.570462931	1.55E-08	1.840292962	up
Zm00001d045470	8992	9725	17200	4637	4671	6939	447.52	442.22	800.44	213.94	235.67	290.52	8.805808349	8.788620464	9.644649454	7.741062436	7.88062431	8.182493675	0.003812772	-1.106573934	down
Zm00001d045478	1485	1409	1171	659	636	629	186.65	161.81	137.62	76.79	81.04	66.51	7.544191698	7.33815696	7.104546339	6.262846543	6.340562269	6.055499366	6.76E-05	-1.036239085	down
Zm00001d045785	895	967	1204	429	381	496	62.91	62.1	79.13	27.95	27.15	29.33	5.975217457	5.956521363	6.306152852	4.804776378	4.762880293	4.874305166	1.88E-07	-1.191735878	down
Zm00001d045884	20	11	24	3	1	1	1.51	0.76	1.69	0.21	0.08	0.06	0.59454855	-0.395928676	0.757023247	-2.251538767	-3.64385619	-4.058893689	0.009109578	-3.437212601	down
Zm00001d046226	9	18	16	106	46	60	0.15	0.27	0.24	1.59	0.75	0.82	-2.736965594	-1.888968688	-2.058893689	0.669026766	-0.415037499	-0.286304185	3.77E-05	2.344464918	up
Zm00001d046300	3	0	1	33	87	81	0.08	0	0.03	0.87	2.49	1.93	-3.64385619	0	-5.058893689	-0.200912694	1.316145742	0.948600847	3.26E-08	5.70219239	up
Zm00001d046342	35	27	27	5	8	7	0.9	0.63	0.65	0.12	0.21	0.15	-0.152003093	-0.666576266	-0.621488377	-3.058893689	-2.251538767	-2.736965594	0.009533421	-2.113605693	down
Zm00001d046574	2041	1840	3417	424	603	885	646.01	532.11	1011.32	124.41	193.49	235.65	9.335412687	9.055580706	9.982023849	6.958958643	7.596115196	7.880501871	5.75E-07	-1.896251593	down
Zm00001d047096	88	182	59	352	242	331	6.21	11.74	3.9	23.05	17.33	19.67	2.634593268	3.553360503	1.963474124	4.526694846	4.115199749	4.297925053	0.001044091	1.545575096	up
Zm00001d047210	755	619	493	1620	1276	1216	47.53	35.61	29.02	94.55	81.44	64.4	5.570766497	5.154210531	4.858975614	6.563005553	6.347665656	6.008988783	0.000332931	1.173253637	up
Zm00001d047523	73	112	168	40	40	54	6.15	8.62	13.23	3.12	3.41	3.82	2.62058641	3.107687869	3.725741157	1.641546029	1.769771739	1.933572638	0.008019999	-1.346111096	down
Zm00001d047532	1510	1836	1577	2775	3080	3878	310.42	344.86	303.15	528.87	641.91	670.67	8.278077701	8.429866991	8.243888012	9.046769331	9.326227226	9.38945926	6.23E-06	1.029238692	up
Zm00001d047554	626	717	671	262	280	379	31.87	33.36	31.95	12.37	14.45	16.23	4.994127114	5.060047384	4.997744026	3.628773595	3.852997588	4.020591095	9.12E-06	-1.088383422	down
Zm00001d047568	75	101	52	15	24	21	12.52	15.4	8.12	2.32	4.06	2.95	3.646162657	3.944858446	3.021479727	1.214124805	2.021479727	1.560714954	0.000570723	-1.86503672	down
Zm00001d047736	216	332	489	93	64	104	6.25	8.78	13.23	2.5	1.88	2.53	2.64385619	3.13422094	3.725741157	1.321928095	0.910732662	1.339137385	1.40E-07	-1.948410245	down
Zm00001d047779	78	193	151	28	25	34	7.88	17.81	14.26	2.62	2.56	2.89	2.97819563	4.154615611	3.833902077	1.389566812	1.35614381	1.531069493	3.89E-07	-2.214563013	down
Zm00001d047814	237	266	363	148	98	140	10.84	11.12	15.53	6.28	4.55	5.39	3.438292852	3.475084883	3.956985925	2.650764559	2.185866545	2.430285273	0.000621298	-1.130455081	down
Zm00001d047931	280	359	442	141	119	142	17.7	20.74	26.13	8.26	7.63	7.55	4.145677455	4.374343989	4.70763522	3.046141782	2.931683057	2.916476644	6.61E-07	-1.379374546	down
Zm00001d048013	28	16	33	123	87	140	1.76	0.92	1.94	7.17	5.55	7.41	0.815575429	-0.120294234	0.956056652	2.841973119	2.472487771	2.889473543	2.95E-07	2.201945611	up
Zm00001d048021	2167	2978	3640	1354	1144	1730	155.15	194.81	243.7	89.87	83.04	104.2	7.277519887	7.605923926	7.928962441	6.489767697	6.375734539	6.703211467	0.00033482	-1.013957028	down
Zm00001d048044	30	14	210	4	9	9	2.51	1.07	16.43	0.31	0.76	0.63	1.327687364	0.097610797	4.038260575	-1.689659879	-0.395928676	-0.666576266	0.001841071	-3.465240211	down
Zm00001d048131	176	246	344	85	84	120	8.62	11.01	15.75	3.86	4.17	4.94	3.107687869	3.460742564	3.977279923	1.948600847	2.060047384	2.304511042	0.000297193	-1.359781708	down
Zm00001d048208	130	116	229	49	56	51	15.08	12.29	24.84	5.27	6.59	4.98	3.914564523	3.619413011	4.634593268	2.397802962	2.720278465	2.316145742	0.000638642	-1.554232822	down
Zm00001d048219	99	124	90	49	37	53	6.02	6.89	5.12	2.76	2.28	2.71	2.589763487	2.784503983	2.35614381	1.464668267	1.189033824	1.438292852	0.006007134	-1.132792054	down
Zm00001d048220	16	27	28	1	1	6	0.32	0.49	0.52	0.02	0.02	0.1	-1.64385619	-1.029146346	-0.943416472	-5.64385619	-5.64385619	-3.321928095	0.004497668	-3.120753472	down
Zm00001d048621	857	1050	802	428	386	466	19.63	21.98	17.18	9.09	8.96	8.98	4.294988268	4.458119481	4.102658131	3.184280294	3.163498732	3.166715445	2.52E-06	-1.037275463	down
Zm00001d048709	25	11	37	136	198	228	1.28	0.52	1.77	6.46	10.29	9.83	0.35614381	-0.943416472	0.82374936	2.691534165	3.363171077	3.297191417	5.80E-10	2.981308265	up
Zm00001d048720	12	10	2	66	44	30	3.7	2.81	0.58	18.85	13.74	7.77	1.887525271	1.49057013	-0.785875195	4.236492618	3.780310099	2.957914599	0.00132142	2.585495622	up
Zm00001d049244	4943	2421	3564	959	690	812	429.43	192.17	289.53	77.24	60.77	59.34	8.746279171	7.586239322	8.177569032	6.271276259	5.925287387	5.890933022	8.09E-10	-2.14152702	down
Zm00001d049625	17	14	5	44	51	43	1.49	1.12	0.41	3.58	4.53	3.17	0.575312331	0.163498732	-1.286304185	1.839959587	2.17951105	1.66448284	0.005031824	1.98517228	up
Zm00001d050323	786	894	566	262	204	272	45.31	47.09	30.51	14	11.92	13.19	5.501757586	5.557348818	4.931210275	3.807354922	3.575312331	3.721372659	6.22E-09	-1.570868846	down
Zm00001d050346	86	67	39	180	224	201	9.35	6.65	3.96	18.14	24.69	18.38	3.224966365	2.733354341	1.98550043	4.181102551	4.625854931	4.200064862	9.88E-05	1.698340267	up
Zm00001d050635	788	884	557	3088	3501	3388	158.24	162.19	104.59	574.86	712.72	572.33	7.305970521	7.341541061	6.70860111	9.167066838	9.477191599	9.160703421	1.35E-17	2.214885476	up
Zm00001d051001	76	72	71	137	138	165	2.29	1.98	2	3.82	4.21	4.17	1.195347598	0.98550043	1	1.933572638	2.073820233	2.060047384	0.002652096	1.045753625	up
Zm00001d051080	1375	1524	1465	773	545	728	41.62	42.15	41.46	21.69	16.72	18.54	5.37920506	5.397460726	5.373648211	4.438958148	4.063502942	4.212569339	1.83E-07	-1.058172565	down
Zm00001d051128	198	228	221	67	56	77	43.55	45.82	45.45	13.66	12.49	14.25	5.444600814	5.517905554	5.506208389	3.771885579	3.642701572	3.832890014	1.04E-09	-1.655042497	down
Zm00001d051194	14	20	8	225	110	271	0.76	0.99	0.4	11.27	6.03	12.32	-0.395928676	-0.01449957	-1.321928095	3.49441561	2.592158002	3.622930351	2.29E-17	3.865785304	up
Zm00001d051239	171	148	200	100	47	68	13.26	10.48	14.5	7.19	3.69	4.44	3.72900887	3.389566812	3.857980995	2.845991771	1.883620816	2.150559677	0.003736868	-1.248905141	down
Zm00001d051302	299	378	442	147	152	224	51.65	59.66	71.39	23.54	26.62	32.55	5.690696444	5.898692073	6.157650097	4.557042415	4.734438666	5.024585638	0.000903824	-1.055769368	down
Zm00001d051653	97	54	334	17	23	21	48.41	24.63	155.88	7.87	11.64	8.82	5.597233189	4.622344723	7.284292026	2.976363636	3.541019153	3.140778656	5.30E-05	-2.935634613	down
Zm00001d051798	61	71	303	22	26	24	24.17	25.71	112.27	8.08	10.44	8	4.595145568	4.684257705	6.810828662	3.014355293	3.384049807	3	0.00058382	-2.528932847	down
Zm00001d051877	100	119	157	28	39	48	4.96	5.39	7.28	1.29	1.96	2	2.310340121	2.430285273	2.86393845	0.367371066	0.970853654	1	6.24E-05	-1.659997292	down
Zm00001d052003	29	33	30	5	6	10	3.75	3.9	3.63	0.6	0.79	1.09	1.906890596	1.963474124	1.859969548	-0.736965594	-0.340075442	0.124328135	0.006558549	-2.094638781	down
Zm00001d052053	2215	2586	3302	1336	1071	1527	85.61	91.32	119.34	47.87	41.97	49.65	6.419707421	6.512858954	6.898933872	5.581049901	5.391286558	5.633721813	5.46E-05	-1.005035455	down
Zm00001d052061	936	1000	1780	541	383	567	29.03	28.34	51.63	15.56	12.04	14.8	4.859472667	4.824767853	5.690137693	3.959770155	3.589763487	3.887525271	0.000276048	-1.283524012	down
Zm00001d052174	315	275	625	127	84	133	18.89	15.07	35.05	7.06	5.11	6.71	4.239550797	3.913607512	5.131342539	2.819668183	2.353323291	2.746312766	1.66E-05	-1.793144012	down
Zm00001d052211	156	196	122	61	38	58	7.57	8.69	5.53	2.74	1.87	2.37	2.9202933	3.119356177	2.46727948	1.454175893	0.90303827	1.244887059	2.49E-05	-1.560024913	down
Zm00001d052252	167	260	338	95	73	107	15.65	22.26	29.61	8.25	6.93	8.43	3.968090752	4.476381688	4.888012585	3.044394119	2.792855352	3.075532631	8.42E-05	-1.429821079	down
Zm00001d052316	1643	1970	2220	4254	6183	4611	70.19	76.9	88.69	168.49	267.8	165.72	6.133193599	6.264911693	6.470699541	7.396519159	8.06501215	7.372603915	1.65E-06	1.441866757	up
Zm00001d052471	361	542	662	257	227	265	10.67	14.64	18.3	7.04	6.8	6.59	3.415488271	3.871843649	4.193771743	2.815575429	2.765534746	2.720278465	0.001871542	-1.008622411	down
Zm00001d052493	210	246	267	80	73	114	10.85	11.61	12.9	3.83	3.82	4.96	3.439623138	3.537296067	3.689299161	1.937344392	1.933572638	2.310340121	1.65E-06	-1.401002351	down
Zm00001d052532	106	84	111	29	3	8	3.21	2.33	3.15	0.81	0.09	0.2	1.682573297	1.220329955	1.655351829	-0.304006187	-3.473931188	-2.321928095	2.72E-05	-2.908699175	down
Zm00001d052586	23	14	4	47	64	66	0.52	0.29	0.08	0.98	1.46	1.25	-0.943416472	-1.785875195	-3.64385619	-0.029146346	0.545968369	0.321928095	0.004336315	2.138856349	up
Zm00001d052605	3	3	2	22	13	24	0.27	0.24	0.17	1.82	1.18	1.8	-1.888968688	-2.058893689	-2.556393349	0.86393845	0.23878686	0.847996907	0.007045655	2.905966412	up
Zm00001d052609	33	44	61	6	5	14	6.59	8.03	11.39	1.11	1.01	2.35	2.720278465	3.005399988	3.509695842	0.150559677	0.014355293	1.232660757	0.000386172	-2.434564122	down
Zm00001d052673	931	1112	492	1960	1821	2089	29	31.65	14.33	56.6	57.5	54.74	4.857980995	4.984133595	3.840966704	5.822730148	5.845490051	5.77452353	0.000969029	1.254763907	up
Zm00001d052738	218	227	586	96	64	92	17.99	17.12	45.22	7.34	5.35	6.39	4.169123281	4.097610797	5.498889087	2.875780063	2.419538892	2.675815931	3.34E-05	-1.995320272	down
Zm00001d052981	76	77	96	17	9	14	2.71	2.51	3.2	0.56	0.33	0.42	1.438292852	1.327687364	1.678071905	-0.836501268	-1.59946207	-1.251538767	1.49E-08	-2.605677623	down
Zm00001d053181	3715	3983	5729	1669	1017	1918	305.13	298.9	440	127.08	84.68	132.52	8.253280221	8.223519087	8.781359714	6.989593185	6.403949364	7.050066298	2.14E-07	-1.52277076	down
Zm00001d053213	1184	1179	1430	413	544	648	289.91	263.76	327.41	93.75	135.04	133.48	8.179461288	8.043081982	8.354954576	6.550746785	7.077242999	7.060479781	3.32E-05	-1.195885063	down
Zm00001d053236	476	458	1193	230	225	324	29.36	25.81	68.81	13.15	14.07	16.81	4.875780063	4.689858236	6.104546339	3.716990894	3.814550423	4.071247819	0.005322174	-1.410284799	down
Zm00001d053307	3	10	13	34	33	44	0.1	0.32	0.42	1.09	1.16	1.28	-3.321928095	-1.64385619	-1.251538767	0.124328135	0.214124805	0.35614381	0.003852334	2.150986382	up
Zm00001d053406	148	187	74	255	367	374	39.6	45.72	18.51	63.25	99.55	84.19	5.307428525	5.514753498	4.21023299	5.982993575	6.637349411	6.395576977	0.006050118	1.341259979	up
Zm00001d053569	140	163	48	441	362	388	6.15	6.55	1.97	17.97	16.13	14.35	2.62058641	2.711494907	0.97819563	4.167518504	4.011674533	3.842978832	0.000193557	1.804265419	up
Zm00001d053740	37	40	41	117	94	100	1.95	1.93	2.02	5.72	5.02	4.44	0.963474124	0.948600847	1.014355293	2.516015147	2.327687364	2.150559677	0.000104635	1.44251478	up
Zm00001d053815	165	142	169	79	59	81	44.84	35.26	42.95	19.9	16.26	18.52	5.486714373	5.13996057	5.424586226	4.314696526	4.023255352	4.211012193	0.002071888	-1.091507583	down
